# Supplementary material for: Associations Between OPN-CD44 Axis Genetic Variability, Plasma Osteopontin, and Treatment Outcomes in Head and Neck Squamous Cell Carcinoma
Source: Int J Mol Sci. 2026 Apr 22;27(9):3724. doi: 10.3390/ijms27093724 (PMC13164495; doi:10.3390/ijms27093724)
Supplement: Supplementary file 1 [file ijms-27-03724-s001.zip]

Archive with 1 entries (1 files):
- ijms-4239118-supplementary.pdf
